# Supplementary material for: Improper handling of vomitus as a risk factor in the human norovirus outbreak in a kindergarten in Wuyi County, Zhejiang Province, China
Source: Epidemiol Infect. 2022 May 17;150:e111. doi: 10.1017/S0950268822000826 (PMC9214846; doi:10.1017/S0950268822000826)
Supplement: Supplementary file 1 [file S0950268822000826sup001.xlsx]

## Sheet: Basic information of cases
Case Number	Name	Gender	Age	Class	Occupation	Telephone	Name of Parents	Family Address	Credit ID	Time of onset						Clinical symptoms									Drinking water situation		Diet	Visiting hospital	Sample or not	Laboratory test results
										Month	Day	0:01-6:00	6:00-12:00	12:00-18:00	18:00-24:00	Fever	Maximum body temperature	Sick	Times of vomiting	Do you vomit in school / class / corridor	Abdominal pain	Diarrhea	Stool character	diarrhea at school	Self provided water	School direct drinking water
1	Pan Jun*	Female	4	Middle class 2	Student	***	***	***	***	12	11			√				√	20		√	√	Loose stool		√		School canteen	The first people's Hospital	No
2	Xu Bo*	Male	4	Middle class 2	Student	***	***	***	***	12	12	√						√	3								School canteen	No	No
3	Hong Yu*	Female	5	Middle class 2	Student	***	***	***	***	12	11				√	√	37.6	√	2								School canteen	Wuyi first people's Hospital	No
4	Wang Yi*	Female	4	Middle class 2	Student	***	***	***	***	12	11			√		√		√	2								School canteen	Wuyi first people's Hospital	No
5	Zheng Wei*	Male	4	Middle class 1	Student	***	***	***	***	12	11				√			√	3						√		School canteen	Wuyi first people's Hospital	No
6	He Yu*	Male	4	Middle class 1	Student	***	***	***	***	12	11				√			√	9		√	√	Loose stool		√		School canteen	Jinhua people's Hospital	No
7	Shi Jun*	Male	4	Middle class 1	Student	***	***	***	***	12	12		√					√	2						√		School canteen	Wuyi first people's Hospital	No
8	Zhao Yi*	Female	4	Middle class 1	Student	***	***	***	***	12	11				√	√	39.3	√	4		√				√		School canteen	Wuyi first people's Hospital	No
9	Liu Shi*	Female	6	Senior class 2	Student	***	***	***	***	12	11				√			√	10		√						School canteen	Wuyi first people's Hospital	No
10	Zhang Ruo*	Female	6	Senior class 2	Student	***	***	***	***	12	11				√			√	4		√						School canteen	Wuyi first people's Hospital	No
11	Liu Li*	Male	7	Senior class 1	Student	***	***	***	***	12	12	√						√	5		√					√	School canteen	Wuyi first people's Hospital	Yes
12	Liu Li*	Male	4	Junior class 1	Student	***	***	***	***	12	12	√						√	3		√					√	School canteen	Wuyi first people's Hospital	Yes	Positive
13	Li Yi*	Male	7	Senior class 1	Student	***	***	***	***	12	12	√						√	3		√				√		School canteen	Wuyi first people's Hospital	Yes
14	Feng He*	Male	7	Senior class 1	Student	***	***	***	***	12	12	√				√	37.5	√	5		√					√	School canteen	Wuyi first people's Hospital	No
15	Weng Ming*	Male	6	Senior class 1	Student	***	***	***	***	12	12	√						√	3		√				√		School canteen	Wuyi first people's Hospital	No
16	Weng Chen*	Male	6	Senior class 1	Student	***	***	***	***	12	11				√			√	10		√				√		School canteen	Wuyi first people's Hospital	No
17	Ye Xi*	Female	6	Senior class 1	Student	***	***	***	***	12	11				√	√	37.8	√	5		√	√			√		School canteen	Wuyi first people's Hospital	No
18	Zhou Hao*	Male	7	Senior class 1	Student	***	***	***	***	12	11				√	√	37.5	√	3		√				√		School canteen	Wuyi first people's Hospital	No
19	Xu Mi*	Female	6	Senior class 1	Student	***	***	***	***	12	12	√				√	37.5	√	3		√				√		School canteen	Wuyi first people's Hospital	No
20	Zheng Hao*	Male	7	Senior class 2	Student	***	***	***	***	12	11				√			√	4		√				√		School canteen	Wuyi first people's Hospital	No
21	He Yi*	Female	6	Senior class 2	Student	***	***	***	***	12	12		√					√	2	Yes,restroom	√					√	School canteen	Wuyi first people's Hospital	No
22	Xu Yu*	Male	6	Senior class 1	Student	***	***	***	***	12	11			15:00:00				√	4	Yes,classroom	√					√	School canteen	Wuyi first people's Hospital & Jinhua people's Hospital	No
23	Li Yu*	Female	6	Senior class 1	Student	***	***	***	***	12	11			15:00:00				√	5	Yes,,corridor	√				√		School canteen	No	No
24	Chen Shi*	Female	6	Senior class 1	Student	***	***	***	***	12	11			17:00:00				√	2		√				√		School canteen	Wuyi first people's Hospital	No
25	Zhou Shi*	Female	6	Senior class 1	Student	***	***	***	***	12	11			17:30:00				√	1		√				√		School canteen	Wuyi County Central Hospital	No
26	Tang Hao*	Male	4	Junior class 1	Student	***	***	***	***	12	11				1900-01-01			√	5						√		School canteen	Wuyi first people's Hospital	No
27	Zhou Xin*	Male	4	Junior class 1	Student	***	***	***	***	12	11				1900-01-01			√	6								School canteen	Wuyi first people's Hospital	No
28	Mei Yi*	Female	5	Middle class 2	Student	***	***	***	***	12	11				1900-01-01	√	39	√	2							√	School canteen	Wuyi first people's Hospital	No
29	Wang Zi*	Male	6	Senior class 1	Student	***	***	***	***	12	12	02:00:00				√	37.8	√	3		√	√				√	School canteen	Wuyi first people's Hospital	Yes	Positive
30	Wang Yi*	Male	7	Senior class 2	Student	***	***	***	***	12	12	02:00:00				√	37.6	√	3		√				√		School canteen		No
31	He Cheng*	Male	5	Middle class 2	Student	***	***	***	***	12	11				20:30:00	√		√	2		√				√		School canteen	Wuyi first people's Hospital	Yes	Positive
32	Lin Jia*	Male	3	Baby class 1	Student	***	***	***	***	12	11				20:30:00	√	37.8	√	8		√				√		School canteen	Wuyi first people's Hospital	No
33	Chen Jing*	Female	4	Junior class 1	Student	***	***	***	***	12	11			18:00:00		√	37.5	√	16	Yes,school gate	√	√	Loose stool		√		School canteen	Wuyi first people's Hospital	No
34	Chen Jing*	Female	4	Junior class 1	Student	***	***	***	***	12	11			18:00:00		√	37.5	√	10		√	√	Loose stool		√		School canteen	Wuyi first people's Hospital	No
35	Ma Chen*	Male	4	Middle class 2	Student	***	***	***	***	12	11				21:00:00			√	4		√				√		School canteen	Wuyi first people's Hospital	No
36	He Qi*	Female	4	Middle class 2	Student	***	***	***	***	12	11			17:00:00				√	7	Yes，restroom	√				√		School canteen	Wuyi first people's Hospital	No
37	Lan Chen*	Male	6	Senior class 1	Student	***	***	***	***	12	12	01:00:00						√	8		√				√	√	School canteen	Wuyi first people's Hospital	No
38	Xiong Meng*	Male	7	Senior class 1	Student	***	***	***	***	12	11			15:00:00				√	11		√					√	School canteen	Wuyi first people's Hospital	No
39	He Zhao*	Male	5	Senior class 1	Student	***	***	***	***	12	12	00:00:00						√	4		√					√	School canteen	Wuyi first people's Hospital	No
40	Chen Shuo*	Female	6	Senior class 2	Student	***	***	***	***	12	11				21:00:00			√	5		√				√		School canteen	Wuyi first people's Hospital	No
41	Zhang Xin*	Female	7	Senior class 2	Student	***	***	***	***	12	11					23:00:00		√	6		√					√	School canteen	Wuyi first people's Hospital	No
42	Chen Jia*	Female	6	Senior class 2	Student	***	***	***	***	12	11				21:00:00			√	4		√				√		School canteen	Wuyi first people's Hospital	No
43	Dong Yu*	Male	6	Senior class 2	Student	***	***	***	***	12	11			17:00:00				√	6		√				√		School canteen	Wuyi first people's Hospital	No
44	Tao*	Female	35	Senior class 1	Teacher	***	***	***	***	12	12	√															School canteen		Yes	Positive
45	Xiang Xiao*	Male	6	Senior class 2	Student	***	***	***	***	12	11		√					√	8						√		School canteen	Wuyi first people's Hospital	No
46	Xu Zhi*	Male	3	Junior class 2	Student	***	***	***	***	12	12	√						√	3							√	School canteen	Wuyi first people's Hospital	No
47	Xie Yu*	Male	3	Junior class 1	Student	***	***	***	***	12	12	√						√	5						√		School canteen	Jinhua people's Hospital	No
48	Wang Qian*	Male	3	Junior class 1	Student	***	***	***	***	12	12	√				√	37.6	√	7						√		School canteen	Wuyi first people's Hospital	No
49	Xu Ru*	Female	3	Baby class 2	Student	***	***	***	***	12	11				√			√	3			√	Loose stool		√		School canteen	Wuyi first people's Hospital	No
50	Wu Meng*	Female	5	Senior class 2	Student	***	***	***	***	12	12		√						2		√					√	School canteen	Wuyi first people's Hospital	Yes	Positive
51	Chen Han*	Male	4	Middle class 1	Student	***	***	***	***	12	10			√				√		Yes,corridor	√				√		School canteen	No	Yes	Positive
52	Lan Xi*	Male	6	Senior class 1	Student	***	***	***	***	12	11			√				√	4							√	School canteen	Wuyi first people's Hospital	No
53	Pan Zi*	Female	3	Junior class 1	Student	***	***	***	***	12	10		10:00:00					√	5	Yes,classroom							School canteen	No	Yes	Positive
54	Zhao Man*	Female	3	Junior class 2	Student	***	***	***	***	12	10		10:00:00					√			√				√		School canteen	Wuyi first people's Hospital	Yes	Positive
55	Zhang Xian*	Female	42	Senior class 1	Teacher	***	***	***	***	12	13		√													√	School canteen	No	Yes	Positive
56	Xu Ya*	Female	29	Senior class 2	Teacher	***	***	***	***	12	11		√				√										School canteen	No	Yes	Positive
57	Zhou Ling*	Female	28	Middle class 1	Teacher	***	***	***	***	12	12				√			√	1		√	3	Loose stool			√	School canteen	No	Yes	Positive
58	He Xiao*	Female	44	Middle class 1	Teacher	***	***	***	***	12	12			√				√			√					√	School canteen	No	Yes	Positive
59	Fang Su*	Female	44	Middle class 2	Teacher	***	***	***	***	12	12			√				√	1		√					√	School canteen	No	Yes	Positive
60	Wu Pei*	Female	31	Junior class 2	Teacher	***	***	***	***	12	12		08:00:00			√	38	√	1			1	Loose stool			√	School canteen	Wuyi first people's Hospital	Yes	Positive
61	Lou Hua*	Male	60	Guard	Guard	***	***	***	***	12	13		06:30:00									3	Loose stool			√	School canteen	No	Yes	Positive
62	Yang*	Female	32	Junior class 1	Teacher	***	***	***	***	12	13		√														School canteen	No	Yes	Positive

## Sheet: Case-control
Number	Case Number	gender	Age	Occupation	Class	Case or non-case	Student case number of class	Symptom	Date of onset	Hospital	Date of go to hosipital	First symptoms	Duration of diarrhea	Duration of abdominal pain	Duration of sick	Duration of vomit	Are stool samples collected	Date for stool samples collected	Detection result	Have any contact with the students	Have ever watched students vomit	Have ever treated the students' vomiting	Have ever seen a student vomit in the hallway	Do you see students vomiting in the classroom	Have you ever sent a student to a hospital or accompanied a sick student in a hospital	Number of accompanying students in hospital	Do you have contact with the teacher	Have you ever shared an office with a sick teacher	Is any family sick	Have you ever seen vomit, location?	Do you wash your hands before meals	Wash hands after defecation?	Do you share tableware with others	Do you share daily necessities with others	Is it responsible for sharing meals with the students in the class	Have you ever drunk direct drinking water in school	Other Supplementary information
1	44	Female	35	Teacher	Senior class 1	Yes	20	No	December 11th	No							Yes	December 12th	Positive	Yes	Yes	Yes	No	Yes	Yes		Yes	Yes	No	Yes	Yes	Yes	No	No	Yes	Yes	One student vomited in the teacher's treatment without protection and disinfection
2	57	Female	28	Teacher	Middle class 1	Yes	7	Yes	December 12th		December 13th	Diarrhea	3 days				Yes	December 13th	Positive	Yes	No	No	Yes,The second floor	No	Yes		Yes	No	No	Yes，School corridor	Yes	Yes	No	No	Yes	Yes	One student vomited in the teacher's treatment without protection and disinfection
3	58	Female	44	Teacher	Middle class 2	Yes	7	Yes	December 12th	Yes	December 13th	Abdominal pain					Yes	December 13th	Positive	Yes	Yes	Yes	Yes,The third floor	No	No		No	Yes	No	No	Yes	Yes	No	No	Yes	Yes	One student vomited in the teacher's treatment without protection and disinfection
4		Female	31	Principal		No	8	No		No							Yes	December 13th	Negative	Yes	Yes	Yes	No	No	Yes	5	Yes	No	No	Yes，Hospital	Yes	Yes	No	No	No	Yes	treated students' vomit in the hospital with paper towels without protection
5	55	Female	43	Nursery governess	Senior class 1	Yes	20	No		No							Yes	December 13th	Positive	Yes	Yes	Yes	Yes	No	Yes	10	Yes	Yes	No	Yes，Hospital	Yes	Yes	No	No	Yes	Yes	saw students vomit in the hospital corridor and pass by
6		Female	64	Kitchen staff		No	8	No		No							Yes	December 13th	Negative	No	No	No	No	No	No		Yes	No	No	No	No	Yes	No	No	No	Yes
7		Female	39	Nursery governess	Junior class 1	No	3	No									Yes	December 13th	Negative	Yes	No	No	No	No	No		No	Yes	No	No	Yes	Yes	No	No	Yes	Yes
8		Female	58	Nursery governess	Baby class 1	No	9	No									Yes	December 13th	Negative	No	No	No	No	No	No		No	No	No	No	Yes	Yes	No	No	No	Yes
9	61	male	60	Guard		Yes	8	No	December 11th	No							Yes	December 13th	Positive	No	Yes	Yes	No	No	No		No	Yes	No	Yes，School gate	Yes	Yes	No	No	No	Yes	Students vomit at the school gate and wipe their mouths
10		Female	44	Teacher	Junior class 2	No	10	No									Yes	December 13th	Negative	No	No	No	No	Yes	No		Yes	No	No	Yes，School toilet and classroom	Yes	Yes	No	No	Yes	Yes	Saw a student of class two vomit in the toilet on the second floor
11		Female	38	Teacher	Senior class 2	No	12	No									Yes	December 13th	Negative	Yes	No	No	No	No	No		Yes	No	No	No	Yes	Yes	Yes	Yes	Yes	Yes
12	59	Female	44	Teacher	Middle class 2	Yes	9	Yes	December 12th	Yes	December 13th	Abdominal pain, Diarrhea, Vomiting		1 day	1day	1day	Yes	December 13th	Positive	Yes	Yes	Yes	No	No	Yes	5	No	Yes	No	Yes，Other	Yes	Yes	No	No	Yes	Yes
13		Female	39	Teacher	Baby class 2	No	1	No									Yes	December 13th	Negative	No	No	No	No	No	No		No	No	No	No	Yes	Yes	No	No	Yes	Yes
14	60	Female	31	Teacher	Junior class 1	Yes	3	No	December 12th	Yes	December 13th	Abdominal pain					Yes	December 13th	Positive	No	No	Yes	No	No	Yes		Yes	Yes	Yes	Yes，Home	Yes	Yes	No	No	Yes	Yes	Son from Senior class 1 vomited at home and dealt with vomit
15		Female	28	Teacher	Baby class 1	No	1	No									Yes	December 13th	Negative	No	No	No	No	No	No		No	No	No	No	Yes	Yes	No	No	Yes	Yes
16	62	Female	33	Teacher	Junior class 2	Yes	3	Yes	December 12th	No							Yes	December 13th	Positive	Yes	No	No	No	No	No		Yes	Yes	No	Yes	Yes	Yes	No	No	Yes	Yes	Students vomit in the toilet on the third floor
17	56	Female	31	Teacher	Senior class 2	Yes	12	No	December 11th	No	December 13th	Diarrhea	2 days	1 day			Yes	December 13th	Positive	No	Yes	Yes	Yes	Yes	Yes		Yes	Yes	No	Yes，Other	Yes	Yes	No	No	No	Yes
18		Female	32	Teacher	Middle class 2	No	9	No		No							Yes	December 13th	Negative	No	Yes	Yes	Yes	No	Yes		Yes	No	No	Yes	Yes	Yes	No	No	Yes	Yes
19		Female	41	Kitchen staff		No	8	No		No							Yes	December 19th	Negative	Yes	No	No	No	No	No		No	No	No	No	Yes	Yes	No	No	No	Yes
20		Female	36	Teacher	Baby class 1	No	3	No		No							Yes	December 15th	Negative	No	No	No	No	No	No		No	Yes	No	No	Yes	Yes	No	No	No	Yes

## Sheet: Hospital examination result
Name	Age	Gender	Leukocyte count	Percentage of neutrophils	Neutrophil absolute value	Lymphocyte percentage	Lymphocyte absolute value	Percentage of monocytes	Absolute value of monocytes	Eosinophil percentage	Eosinophil absolute value	Basophilic percentage	Basophilic absolute value	Red blood cell count	Hemoglobin	Hematocrit	Mean red blood cell volume	Mean hemoglobin content	Mean hemoglobin concentration	Erythrocyte volume distribution width	platelet count	Platelet hematocrit	Mean platelet volume	Platelet volume distribution width	Rapid CRP
Chen Jia*	5	Female	24.6	75.5	18.6	16.7	4.1	7.2	1.8	0.4	0.1	0.2	0.06	5.03	136	0.149	83.3	27	325	12.5	396	0.35	8.9	9	＜0.5
Liu Shi*	5	Female	23.2	71.3	16.5	20.7	4.8	6.9	1.6	0.9	0.21	0.2	0.04	4.09	119	0.354	86.6	29.1	336	12.6	288	0.32	11.1	12.7	＜0.5
Zhang Ruo*	5	Female	14.4	75.2	10.8	18.1	2.6	5	0.7	1.6	0.23	0.1	0.02	4.12	124	0.362	87.9	30.1	343	13	242	0.24	9.9	10.4	＜0.5
Hong Yu*	5	Female	20.2	78.5	15.8	14.7	3	5.2	1	1.3	0.27	0.3	0.07	4.64	134	0.391	84.3	28.9	343	12.6	402	0.38	9.5	10	＜0.5
Weng Chen*	6	Male	17.4	65.7	11.4	28.2	4.9	4.8	0.8	1.1	0.19	0.2	0.04	4.45	124	0.373	83.8	27.9	332	12.7	469	0.43	9.1	9.8	＜0.5
Zhou Hao*	6	Male	21.2	59.6	12.6	30.7	6.5	8.5	1.8	0.9	0.2	0.3	0.06	4.65	129	0.382	82.2	27.7	338	12.9	561	0.53	9.4	10	＜0.5
Li Yu*	5	Female	20.3	83.2	16.8	8.9	1.8	7.6	1.6	0.1	0.03	0.2	0.05	4.65	130	0.385	82.8	28	338	12.9	358	0.36	9.9	11.3	＜0.5
Zhou Shi*	5	Female	24.3	78.3	19	16.7	4.1	4.4	1.1	0.4	0.09	0.2	0.05	4.3	120	0.358	83.3	27.9	335	12.4	407	0.38	9.4	10.1	＜0.5
Ye Xi*	5	Female	19.6	64.9	12.7	27.7	5.4	6.8	1.3	0.4	0.07	0.2	0.03	4.74	136	0.396	83.5	28.7	343	11.9	442	0.4	9.1	9.8	＜0.5
Wang Zi*	5	Male	22.1	88.5	19.6	8.8	2	2.5	0.6	0.1	0.03	0.1	0.03	4.98	132	0.388	77.9	26.5	340	13.9	360	0.32	8.9	9.5	＜0.5
Zhou Xuan*	5	Female	20.9	74.4	15.5	17.2	3.6	7.6	1.6	0.5	0.1	0.3	0.06	4.94	137	0.404	81.8	27.7	339	13.5	432	0.4	9.3	10.4	＜0.5
Ma Chen*	4	Male	18.1	83.9	15.1	11.5	2.1	3.9	0.7	0.6	0.1	0.1	0.02	4.59	130	0.372	81	28.3	349	12.8	216	0.22	10.3	12.3	＜0.5
Qian Ye*	3	Male	5.4	43.7	2.4	45.5	2.5	10.4	0.6	0.2	0.01	0.2	0.01	4.69	133	0.372	79.3	28.4	385	11.7	250	0.21	8.3	7.6	＜0.5
Chen Jing*	3	Female	21.3	73.2	15.6	19.4	4.1	6.6	1.4	0.6	0.12	0.2	0.04	4.67	132	0.398	85.2	28.3	332	12.5	480	0.43	9.1	9.4	＜0.5
Zhao Yi*	4	Female	15.8	87.2	13.8	7.5	1.2	4.6	0.7	0.5	0.08	0.2	0.03	4.72	130	0.382	80.9	27.5	340	12.5	361	0.34	9.5	10	＜0.5
Note: highlighted cells are outliers
